# Supplementary material for: The Role of the Ventromedial Prefrontal Cortex in Preferential Decisions for Own- and Other-Age Faces
Source: Front Psychol. 2022 Mar 11;13:822234. doi: 10.3389/fpsyg.2022.822234 (PMC8962742; doi:10.3389/fpsyg.2022.822234)
Supplement: Supplementary file 6 [file Table_2.xlsx]

## Sheet: Supplementary Table 2
Supplementary Table 2 Brain regions showing greater functional connectivity (preferred vs. non-preferred faces)
Region	Coordinates			Z value	Cluster size
	x	y	z
Study 1
Left inferior occipital gyrus (extending to fusiform gyrus)	-22	-86	-8	5.93	2135
Right inferior occipital gyrus (extending to fusiform gyrus)	18	-88	-4	5.64	1751
left SMA	-6	12	48	4.88	707
Study 2
Bilateral occipital gyrus (extending to bilateral fusiform gyrus)	0	-96	6	5.27	10085
Right orbitofrontal gyrus	28	30	-12	4.85	424
Left precentral gyrus	-34	-22	54	4.46	1156
Right precentral gyrus	42	2	38	4.43	546
Left anterior insula	-30	18	2	4.37	399
Right middle cingulate gyrus (extending to anterior cingulate gyrus)	6	10	32	4.16	819
Left precuneus	-6	-56	48	4.14	385
Left precentral gyrus	-48	2	28	3.94	246
Study 3
Right inferior occipital gyrus (extending to fusiform gyrus)	10	-86	2	5.00	2265
Right operculum	54	-2	16	4.19	501
Left operculum	-50	12	20	4.13	459
Note. The threshold of significance was set at p < 0.05 at the cluster level (FWE corrected).The difference between Table 1 and Supplementary Table 2 was the statistical threshold (peak-level FWE correction for Table 1 and cluster-level correction for Supplementary Table 2).
