# Supplementary material for: The Role of the Ventromedial Prefrontal Cortex in Preferential Decisions for Own- and Other-Age Faces
Source: Front Psychol. 2022 Mar 11;13:822234. doi: 10.3389/fpsyg.2022.822234 (PMC8962742; doi:10.3389/fpsyg.2022.822234)
Supplement: Supplementary file 8 [file Table_4.xlsx]

## Sheet: SuppTable4
Supplementary Table 4 Results of the additional HDDMRegressor analysis examining the effects of age and gender
Region	Effect	slope	p value	credible interval
Study 1
vmPFC	stimulus age	0.144	< 0.001	0.012 0.169
L fusiform	stimulus age	0.145	< 0.001	0.013 0.171
	ROI : stimulus age : stimulus gender	0.016	0.0336	0.009 0.033
R fusiform	stimulus age	0.145	< 0.001	0.012 0.169
L occipital	stimulus age	0.145	< 0.001	0.013 0.169
R occipital	stimulus age	0.146	< 0.001	0.013 0.171
	ROI : stimulus age : stimulus gender	0.019	0.02	0.009 0.037
Study 2&3
vmPFC	ROI	0.031	0.001	0.012 0.050
	stimlus gender	-0.036	0.002	-0.062 -0.010
	ROI : stimulus gender	-0.018	0.021	-0.036 0.0003
	stimulus age	0.026	0.027	0.000 0.053
	ROI : stimulus age	0.019	0.024	0.0003 0.038
	stimulus age : participant age	0.156	< 0.001	0.131 0.182
	participant gender : stimulus age : participant age	0.027	0.03	0.000 0.056
L fusiform	stimulus gender	-0.038	0.0016	-0.062 -0.011
	stimulus age	0.025	0.03	0.000 0.051
	ROI : stimulus gender : stimulus age	-0.024	0.006	-0.042 -0.006
	ROI : participant gender : participant age	0.021	0.0116	0.002 0.040
	stimulus age : participant age	0.159	< 0.001	0.132 0.186
	ROI : stimulus age : participant age	0.016	0.03	-0.001 0.034
	participant gender : stimulus age : participant age	0.029	0.015	0.003 0.055
R fusiform	stimulus gender	-0.038	0.0033	-0.066 -0.011
	stimulus age	0.026	0.025	0.000 0.052
	ROI : stimulus gender : participant gender : stimulus age	0.02	0.0203	0.001 0.038
	stimulus age : participant age	0.156	< 0.001	0.128 0.182
	ROI : stimulus age : participant age	0.018	0.0357	0.001 0.036
	participant gender : stimulus age : participant age	0.025	0.033	-0.002 0.053
L occipital	stimulus gender	-0.037	0.002	-0.064 -0.012
	ROI : stimulus gender : participant gender	0.019	0.0266	0.000 0.037
	stimulus age	0.028	0.01733	0.001 0.054
	ROI : stimulus gender : participant age	-0.018	0.02	-0.035 -0.001
	stimulus age : participant age	0.158	< 0.001	0.131 0.184
	participant gender : stimulus age : participant age	0.027	0.02233	0.001 0.054
R occipital	ROI	0.025	0.007	0.006 0.042
	stimulus gender	-0.037	0.0016	-0.062 -0.012
	ROI : stimulus gender	-0.015	0.044	-0.033 0.002
	ROI : participant gender	-0.017	0.029	-0.035 0.000
	stimulus age	0.026	0.031	-0.001 0.053
	ROI : stimulus gender : participant age	-0.020	0.0116	-0.039 -0.002
	stimulus age : participant age	0.158	< 0.001	0.132 0.184
	participant gender : stimulus age : participant age	0.028	0.0127	0.003 0.056
Note. One-sided test was used. Factors not listed in the table were not significant (all Ps > .05).
Study 1	drift rate ~ ROI* stimulus age* stimulus gender
Studies 2&3	drift rate ~ ROI* stimulus age* stimulus gender* participant age* participant gender
Participant' gender and stimulus gender were dummy coded: 1 for male and -1 for female. Participant' age was dummy coded: 1 for young and -1 for older. Stimulus age was dummy coded: 1 for own-age and -1 for other-age.
