# Supplementary material for: The Role of the Ventromedial Prefrontal Cortex in Preferential Decisions for Own- and Other-Age Faces
Source: Front Psychol. 2022 Mar 11;13:822234. doi: 10.3389/fpsyg.2022.822234 (PMC8962742; doi:10.3389/fpsyg.2022.822234)
Supplement: Supplementary file 9 [file Table_5.xlsx]

## Sheet: Table3
Supplementary Table 5 Results of the mixed-effects modeling for the concordance score
	Study 1	Study 2	Study 3
	estimate [95% CI]	estimate [95% CI]	estimate [95% CI]
Intercept	0.84*** [0.55, 1.13]	0.64*** [0.33, 0.96]	0.72 [-0.08, 1.52]
Rating difference	0.22*** [0.15, 0.30]	0.37*** [0.24, 0.50]	0.39*** [0.18, 0.59]
The age of stimulus face	0.67*** [0.34, 1.00]	0.83*** [0.46, 1.19]	-0.85 [-1.77, -0.07]
The gender of stimulus face	0.24 [-0.08, 0.57]	0.34 [-0.02, 0.70]	-0.12 [-1.04, 0.79]
Interaction between the rating difference and stimulus age	0.13** [0.05, 0.21]	0.17* [0.01, 0.32]	0.07 [-0.16, 0.30]
Interaction between the rating difference and stimulus gender	-0.05 [-0.13, 0.03]	-0.09 [-0.23, 0.06]	0.15 [-0.08, 0.38]
Number of observations	6411	3853	3640
AIC	31643	18997	19795
BIC	31711	19060	19857
Note. *** p < 0.001, ** p < 0.01, * p < 0.05. Values inside the square brackets are lower and upper limit of 95 % CI.
